# Supplementary material for: Isolation and Biological Characteristics Study of Porcine Reproductive and Respiratory Syndrome Virus GZ2022 Strain
Source: Vet Sci. 2025 Jul 8;12(7):651. doi: 10.3390/vetsci12070651 (PMC12299216; doi:10.3390/vetsci12070651)
Supplement: Supplementary file 1 [file vetsci-12-00651-s001.zip]

Archive with 1 entries (1 files):
- vetsci-3686802-supplementary.pdf
